# Supplementary material for: Enhanced Rate Capability in B-Site High-Entropy Perovskite Oxide Ceramics: The Case of La(Co0.2Cr0.2Ni0.2Ga0.2Ge0.2)O3
Source: Materials (Basel). 2025 Aug 25;18(17):3966. doi: 10.3390/ma18173966 (PMC12429518; doi:10.3390/ma18173966)
Supplement: Supplementary file 1 [file materials-18-03966-s001.zip]

Archive with 1 entries (1 files):
- materials-3768421-supplementary.pdf
